# Supplementary material for: Revisiting the taxonomy of Fagopyrum caudatum var. grandiflorum (Polygonaceae) using morphological and molecular data
Source: PhytoKeys. 2026 Jun 18;276:261–74. doi: 10.3897/phytokeys.276.196051 (PMC13306200; doi:10.3897/phytokeys.276.196051)
Supplement: XML Treatment for Fagopyrum grandiflorum [file phytokeys.276.196051-treatment1.xml]

<!DOCTYPE tp:taxon-treatment
  PUBLIC "-//TaxonX//DTD Taxonomic Treatment Publishing DTD v0 20100105//EN" "tax-treatment-NSO.dtd">
<tp:taxon-treatment xmlns:tp="http://www.plazi.org/taxpub"><tp:treatment-meta><kwd-group><label>Taxon classification</label><kwd>
                <named-content content-type="kingdom">Plantae</named-content>
              </kwd><kwd>
                <named-content content-type="order">Caryophyllales</named-content>
              </kwd><kwd>
                <named-content content-type="family">Polygonaceae</named-content>
              </kwd></kwd-group><mixed-citation publication-type="journal"><person-group><name><surname>Tan</surname><given-names>Lu</given-names></name><name><surname>Yan</surname><given-names>Ron</given-names></name><name><surname>Du</surname><given-names>Han-Mei</given-names></name><name><surname>Peng</surname><given-names>Ying</given-names></name><name><surname>Fan</surname><given-names>Zi-Xin</given-names></name><name><surname>Wang</surname><given-names>Qing-Hai</given-names></name><name><surname>Valdés-Florido</surname><given-names>Ana</given-names></name><name><surname>Chen</surname><given-names>Hong</given-names></name><name><surname>Li</surname><given-names>Sheng-Chun</given-names></name><name><surname>Wang</surname><given-names>An-Hu</given-names></name></person-group><article-title>Revisiting the taxonomy of <italic><tp:taxon-name><tp:taxon-name-part taxon-name-part-type="genus" reg="Fagopyrum">Fagopyrum</tp:taxon-name-part> <tp:taxon-name-part taxon-name-part-type="species" reg="caudatum">caudatum</tp:taxon-name-part></tp:taxon-name></italic> var. <italic><tp:taxon-name><tp:taxon-name-part taxon-name-part-type="genus" reg="Fagopyrum"/><tp:taxon-name-part taxon-name-part-type="species">grandiflorum</tp:taxon-name-part></tp:taxon-name></italic> (<tp:taxon-name><tp:taxon-name-part taxon-name-part-type="family" reg="Polygonaceae">Polygonaceae</tp:taxon-name-part></tp:taxon-name>) using morphological and molecular data</article-title><source>PhytoKeys</source><day>18</day><month>06</month><year>2026</year><volume>276</volume><fpage>261</fpage><lpage>274</lpage><pub-id pub-id-type="doi">10.3897/phytokeys.276.196051</pub-id></mixed-citation></tp:treatment-meta><tp:nomenclature><tp:taxon-name><object-id xmlns:xlink="http://www.w3.org/1999/xlink" content-type="arpha" xlink:type="simple">7A54024A-42B1-53EA-AA35-EC2AAB654ED0</object-id>
                    		<tp:taxon-name-part taxon-name-part-type="genus" reg="Fagopyrum">Fagopyrum</tp:taxon-name-part> <tp:taxon-name-part taxon-name-part-type="species" reg="grandiflorum">grandiflorum</tp:taxon-name-part>
                    	
                    		<object-id xmlns:xlink="http://www.w3.org/1999/xlink" content-type="ipni" xlink:type="simple">urn:lsid:ipni.org:names:77381821-1</object-id>
                    	</tp:taxon-name><tp:taxon-authority>(M.L.Zhou &amp; Yu Tang) A.H.Wang &amp; L.Tan</tp:taxon-authority><tp:taxon-status xmlns:xlink="http://www.w3.org/1999/xlink" xlink:type="simple">comb. et stat. nov.</tp:taxon-status><tp:nomenclature-citation-list><tp:nomenclature-citation><tp:taxon-name><tp:taxon-name-part taxon-name-part-type="genus" reg="Fagopyrum">Fagopyrum</tp:taxon-name-part> <tp:taxon-name-part taxon-name-part-type="species" reg="caudatum">caudatum</tp:taxon-name-part></tp:taxon-name><comment> var. <tp:taxon-name><tp:taxon-name-part taxon-name-part-type="genus" reg="Fagopyrum"/><tp:taxon-name-part taxon-name-part-type="species">grandiflorum</tp:taxon-name-part></tp:taxon-name> M.L.Zhou &amp; Yu Tang, Phytotaxa 587(2): 201. 2023 (<xref ref-type="bibr" rid="B17">Li et al. 2023</xref>).</comment></tp:nomenclature-citation></tp:nomenclature-citation-list></tp:nomenclature><tp:treatment-sec sec-type="Holotype"><title>Holotype.</title><p>China. • Gansu Province, Wen County; 1052–1220 m; 18 Oct 2020; Zhou &amp;Tang, 202012, CAAS2205!. <bold><italic>Topotype</italic></bold>: China. • Gansu Province, Wen County; 1115 m; 9 Oct 2023; A.H.Wang &amp; L.Tan, XIAS202307003!.</p></tp:treatment-sec><tp:treatment-sec sec-type="Description"><title>Description.</title><p>Herbs annual, 60–90 cm tall, branched at base or lower-middle, branches decumbent or ascending; Stems cylindrical, striate, green, internodes 1.5–8 cm; Single leaves alternate, leaves papery, narrowly hastate, 1.3–6 cm long, 0.4–3 cm wide, sparsely short hairy above, glabrous below, midvein slightly prominent abaxially; Petiole 0–1.2 cm, petioles gradually shorten until absent, green, glabrous; Ocrea membranous, 4–7 mm long, oblique, apex acute; Inflorescence terminal or axillary, racemose, very lax, 4–13 cm, several racemes aggregated and panicle-like; Bracts 2–3 mm, membranous, oblique, apex acuminate, each 2– or 3-flowered; Pedicel 2–4 mm, slender, glabrous, apex articulate; Perianth white, tepals elliptic or ovoid elliptic, 2.5–3.5 mm long, 1.5–2.0 mm wide, apex rounded, accrescent; Stamens 8, arranged in 2 rounds, outer round 5, inner round 3, anthers pink or red, elliptic; Ovary ovoid triangular, style 3; Achenes wrapped or slightly beyond in the persistent perianth, dark brown or black, oval or broadly ovoid, trigonous, 3.0–4.7 mm long, 2.0–3.1 mm in diameter (Suppl. material <xref ref-type="supplementary-material" rid="S2">2</xref>: figs S3, S4).</p></tp:treatment-sec><tp:treatment-sec sec-type="Habitat and distribution"><title>Habitat and distribution.</title><p>The plant grows in the valleys and mountain slopes of rocks and weeds at elevation 1000–1500 m and occurs in Wenxian County of Gansu Province and Jiuzhaigou County of Sichuan Province, China.</p></tp:treatment-sec><tp:treatment-sec><!--Section generated to contain objects referenced in tp:taxon-treatment.--><supplementary-material xmlns:xlink="http://www.w3.org/1999/xlink" id="S2" position="float" orientation="portrait" xlink:type="simple"><object-id content-type="doi" xlink:type="simple">10.3897/phytokeys.276.196051.suppl2</object-id><object-id content-type="arpha" xlink:type="simple">274DA713-1469-525F-9B97-46E353E3CA35</object-id><label>Supplementary material 2</label><caption><p>Supplementary figures</p></caption><statement content-type="dataType"><label>Data type</label><p>docx</p></statement><statement content-type="notes"><label>Explanation note</label><p><bold>fig. S1</bold>. Chromosome number of <italic><tp:taxon-name><tp:taxon-name-part taxon-name-part-type="genus" reg="Fagopyrum">F.</tp:taxon-name-part> <tp:taxon-name-part taxon-name-part-type="species" reg="caudatum">caudatum</tp:taxon-name-part></tp:taxon-name></italic> var. <tp:taxon-name><tp:taxon-name-part taxon-name-part-type="genus" reg="Fagopyrum"/><tp:taxon-name-part taxon-name-part-type="species">grandiflorum</tp:taxon-name-part></tp:taxon-name> and <italic><tp:taxon-name><tp:taxon-name-part taxon-name-part-type="genus" reg="Fagopyrum">F.</tp:taxon-name-part> <tp:taxon-name-part taxon-name-part-type="species" reg="caudatum">caudatum</tp:taxon-name-part></tp:taxon-name></italic>. <bold>fig. S2</bold>. Leaf anatomical structures of <italic><tp:taxon-name><tp:taxon-name-part taxon-name-part-type="genus" reg="Fagopyrum">F.</tp:taxon-name-part> <tp:taxon-name-part taxon-name-part-type="species" reg="caudatum">caudatum</tp:taxon-name-part></tp:taxon-name></italic> var. <tp:taxon-name><tp:taxon-name-part taxon-name-part-type="genus" reg="Fagopyrum"/><tp:taxon-name-part taxon-name-part-type="species">grandiflorum</tp:taxon-name-part></tp:taxon-name>. <bold>fig. S3</bold>. Specimen of <italic><tp:taxon-name><tp:taxon-name-part taxon-name-part-type="genus" reg="Fagopyrum">F.</tp:taxon-name-part> <tp:taxon-name-part taxon-name-part-type="species" reg="caudatum">caudatum</tp:taxon-name-part></tp:taxon-name></italic> var. <tp:taxon-name><tp:taxon-name-part taxon-name-part-type="genus" reg="Fagopyrum"/><tp:taxon-name-part taxon-name-part-type="species">grandiflorum</tp:taxon-name-part></tp:taxon-name>. <bold>fig. S4</bold>. The tissue characteristics of <italic><tp:taxon-name><tp:taxon-name-part taxon-name-part-type="genus" reg="Fagopyrum">F.</tp:taxon-name-part> <tp:taxon-name-part taxon-name-part-type="species" reg="caudatum">caudatum</tp:taxon-name-part></tp:taxon-name></italic> var. <tp:taxon-name><tp:taxon-name-part taxon-name-part-type="genus" reg="Fagopyrum"/><tp:taxon-name-part taxon-name-part-type="species">grandiflorum</tp:taxon-name-part></tp:taxon-name>.</p></statement><media xlink:href="phytokeys-276-261_article-196051__-s002.docx" mimetype="application" mime-subtype="vnd.openxmlformats-officedocument.wordprocessingml.document" position="float" orientation="portrait" id="oo_1686536.docx" xlink:type="simple"><uri content-type="original_file" xlink:type="simple">https://binary.pensoft.net/file/1686536</uri></media><permissions><license xlink:type="simple"><license-p>This dataset is made available under the Open Database License (<ext-link ext-link-type="uri" xlink:href="http://opendatacommons.org/licenses/odbl/1.0/" xlink:type="simple">http://opendatacommons.org/licenses/odbl/1.0/</ext-link>). The Open Database License (ODbL) is a license agreement intended to allow users to freely share, modify, and use this Dataset while maintaining this same freedom for others, provided that the original source and author(s) are credited.</license-p></license></permissions><attrib specific-use="authors"> Lu Tan, Rong Yan, Han-Mei Du, Ying Peng, Zi-Xin Fan, Qing-Hai Wang, Ana Valdés-Florido, Hong Chen, Sheng-Chun Li, An-Hu Wang</attrib></supplementary-material></tp:treatment-sec><ref-list><ref id="B17"><mixed-citation xmlns:xlink="http://www.w3.org/1999/xlink" xlink:type="simple">Li W, Zhang KX, Tang Y, Ding M, Wen W, Li B, Zhou ML (2023) <italic><tp:taxon-name><tp:taxon-name-part taxon-name-part-type="genus">Fagopyrum</tp:taxon-name-part> <tp:taxon-name-part taxon-name-part-type="species">caudatum</tp:taxon-name-part></tp:taxon-name></italic> var. <tp:taxon-name><tp:taxon-name-part taxon-name-part-type="genus"/><tp:taxon-name-part taxon-name-part-type="species">grandiflorum</tp:taxon-name-part></tp:taxon-name>, a new variety from China. Phytotaxa 587(2): 200–204. <ext-link xlink:href="10.11646/phytotaxa.587.2.9" ext-link-type="doi" xlink:type="simple">https://doi.org/10.11646/phytotaxa.587.2.9</ext-link></mixed-citation></ref></ref-list></tp:taxon-treatment>
